# Supplementary material for: OTUB1 de-ubiquitinating enzyme promotes prostate cancer cell invasion in vitro and tumorigenesis in vivo
Source: Mol Cancer. 2015 Jan 27;14(1):8. doi: 10.1186/s12943-014-0280-2 (PMC4320819; doi:10.1186/s12943-014-0280-2)
Supplement: Additional file 1: Figure S1. — OTUB1 depletion inhibits 22Rv1 cells invasion. Measurements of matrigel invasion of 22Rv1 cells transfected with either siRNAs targeting OTUB1 or control siRNA. # indicates a significant (p<0.05) change between cells transfected with siOTUB1 versus control transfected cells. [file 12943_2014_280_MOESM1_ESM.pdf]

Archive with 1 entries (1 files):
- 12943_2014_280_MOESM1_ESM.eps
