# Supplementary material for: OTUB1 de-ubiquitinating enzyme promotes prostate cancer cell invasion in vitro and tumorigenesis in vivo
Source: Mol Cancer. 2015 Jan 27;14(1):8. doi: 10.1186/s12943-014-0280-2 (PMC4320819; doi:10.1186/s12943-014-0280-2)
Supplement: Additional file 2: Figure S2. — Chemical inhibition of the 26S proteasome results in reduced amount of active RhoA. LNCaP cells were starved in 5% charcoal-striped serum for 24h and then treated with 10 nM DHT for 8h with or without proteasome inhibitors bortezomib or MG132 at the indicated concentrations. GTP-bound RhoA was pulldown from whole cell extracts using Rhotekin-RBD beads. Western blot analysis of pulldowns and whole cell extracts was performed to determine the expression of the indicated proteins. [file 12943_2014_280_MOESM2_ESM.pdf]

Archive with 1 entries (1 files):
- 12943_2014_280_MOESM2_ESM.eps
