# Supplementary material for: OTUB1 de-ubiquitinating enzyme promotes prostate cancer cell invasion in vitro and tumorigenesis in vivo
Source: Mol Cancer. 2015 Jan 27;14(1):8. doi: 10.1186/s12943-014-0280-2 (PMC4320819; doi:10.1186/s12943-014-0280-2)
Supplement: Additional file 3: Figure S3. — Significant overlap between genes regulated in prostate cancer and genes regulated by RhoA. (A) Gene Set Enrichment Analysis (GSEA, Broad Institute, Cambridge, MA, USA) of the genes with elevated (left panel) or reduced (right panel) expression levels in localize prostate tumors versus benign prostate tissue [47] were compared with genes with increased or decreased expression due to the overexpression of a constitutively active form of RhoA (RhoA-Q63L) [48]. (B) Genes with elevated (left panel) or reduced (right panel) expression levels in prostate cancer-derived metastasis [47] versus localize prostate tumors were compare as in (A) with the same set of RhoA modulated genes. False Discovery Rate “q” value is shown. [file 12943_2014_280_MOESM3_ESM.pdf]

Archive with 1 entries (1 files):
- 12943_2014_280_MOESM3_ESM.eps
